# Supplementary material for: Changes in microbial community structure of bio‐fouled polyolefins over a year‐long seawater incubation in Hawai'i
Source: Environ Microbiol Rep. 2024 Jul 29;16(4):e13283. doi: 10.1111/1758-2229.13283 (PMC11286543; doi:10.1111/1758-2229.13283)
Supplement: Supplementary file 2 — Figure S2. Deseq2 results for significantly different abundance across time. Includes week tested, kingdom and genera, adjusted p‐value and log change in differential abundance. Positive log change are taxa that are more highly abundant in PP samples, and Negative log change are taxa that are more highly abundant in PE samples. [file EMI4-16-e13283-s002.csv]

week	kingdom	taxa	padj	log2FoldChange
1	bacteria	Sphingomonadales	0.0163046553169884	-8.33174903652827
1	bacteria	Erythrobacter sp. SCSIO 43205	0.0235558586781077	-7.50771809805343
1	bacteria	Citromicrobium sp. JL477	0.0235558586781077	-8.53701273209228
2	bacteria	Sphingobacteriaceae	5.07657124572391e-13	-24.4715980200802
2	bacteria	Hyphomonas	5.07657124572391e-13	-24.979714501342
2	bacteria	Pseudohalocynthiibacter aestuariivivens	5.07657124572391e-13	-25.0800815242795
2	bacteria	Tateyamaria omphalii	4.0967619336074e-09	-22.1322335474779
4	bacteria	Tateyamaria omphalii	0.0377091933146768	-9.16502611757275
4	bacteria	Parvularcula bermudensis HTCC2503	0.0413426827227721	-7.50999173935141
6	bacteria	Hyphomonas	0.0190589325104136	-8.07687669983544
6	bacteria	Spirochaeta thermophila	0.0217573940498516	7.07297940639917
8	bacteria	Celeribacter indicus	0.0104428781479289	-7.89715192266331
12	bacteria	Flavobacteriaceae	4.52796608397575e-08	-22.3111629504154
12	bacteria	Aequoribacter fuscus	0.00614859793351822	-7.10532804811619
12	bacteria	Pukyongiella litopenaei	0.010520897863716	-7.42354033246873
12	bacteria	Haliscomenobacter hydrossis DSM 1100	0.0254446577959216	5.17576600429609
16	bacteria	Hyphomonas	5.07294012003306e-05	10.0191115197141
16	bacteria	Sphingorhabdus lutea	0.00167205306912204	8.87022099456929
16	bacteria	Hyphomonas	0.00458277797756975	-6.27254182701922
16	bacteria	Micavibrio aeruginosavorus	0.0167824795327053	-5.45842380298356
16	bacteria	Wenzhouxiangella marina	0.0170189241543965	-7.65835954602442
16	bacteria	Micavibrio aeruginosavorus	0.0170189241543965	7.8561193224426
43	bacteria	Celeribacter indicus	1.49913549423415e-10	-23.5948818854696
43	bacteria	Haliscomenobacter hydrossis DSM 1100	2.92742164888257e-10	-22.6368532068487
2	eukaryote	Raphid pennate	0.00533396678738808	-9.21442684950435
3	eukaryote	Hemigastrostyla enigmatica	4.97704191460982e-09	-22.5358208622006
6	eukaryote	Euplotes raikovi	1.71127757493343e-08	-21.9322275051898
6	eukaryote	Katablepharidales XX sp.	0.0122388777352834	-8.22732651298052
20	eukaryote	Bacillaria paxillifer	1.87404425414754e-09	-23.3208067710443
36	eukaryote	Cercozoa	9.45196948650874e-09	-26.4721073909253
36	eukaryote	Araphid pennate X sp.	1.80518796598078e-06	-22.685715071678
52	eukaryote	Holosticha bradburyae	7.8661560774956e-10	-22.6120911139229
